# Supplementary material for: Estimating Partnership Duration among MSM in Belgium—A Modeling Study
Source: Infect Dis Rep. 2024 May 6;16(3):435–47. doi: 10.3390/idr16030032 (PMC11130929; doi:10.3390/idr16030032)
Supplement: Supplementary file 1 [file idr-16-00032-s001.zip]

Archive with 1 entries (1 files):
- idr-2868174-supplementary.pdf
